# Supplementary material for: Uncovering specific taxonomic and functional alteration of gut microbiota in chronic kidney disease through 16S rRNA data
Source: Front Cell Infect Microbiol. 2024 Apr 19;14:1363276. doi: 10.3389/fcimb.2024.1363276 (PMC11066246; doi:10.3389/fcimb.2024.1363276)
Supplement: Supplementary file 4 [file Table_4.xlsx]

## Sheet: Sheet1
Table A4 Categories of enriched KEGG pathways.
Level 1 pathway	Level 2 pathway	Level 3 pathway	CKD	HC
Cellular Processes	Cell growth and death	Apoptosis	13.9379	12.6278
		Apoptosis - fly	31.6668	24.2791
		Apoptosis - multiple species	1.87464	1.3929
		Cell cycle	0.00587437	0
		Cell cycle - Caulobacter	1101.24	901.079
		Ferroptosis	162.915	125.07
		Meiosis - yeast	1.80443	1.34347
		Necroptosis	156.336	126.004
		p53 signaling pathway	1.10774	0.823077
	Cell motility	Bacterial chemotaxis	1149.38	949.457
		Flagellar assembly	950.742	688.004
		Regulation of actin cytoskeleton	0.0195509	0.000826321
	Cellular community	Focal adhesion	0.021004	0.000887737
		Signaling pathways regulating pluripotency of stem cells	0.0874378	0.0473448
		Tight junction	0.00633966	0
		Biofilm formation - Escherichia coli	566.691	289.937
		Biofilm formation - Pseudomonas aeruginosa	143.135	78.0041
		Biofilm formation - Vibrio cholerae	243.063	142.843
		Quorum sensing	412.614	320.16
	Transport and catabolism	Autophagy - animal	0.00640306	0
		Autophagy - yeast	13.3656	12.4891
		Endocytosis	0.659251	0.147785
		Lysosome	96.146	79.3581
		Peroxisome	148.155	111.025
		Phagosome	0.00674006	0
Environmental Information Processing	Membrane transport	ABC transporters	521.949	353.656
		Bacterial secretion system	728.532	455.77
		Phosphotransferase system (PTS)	634.707	322.444
	Signal transduction	AMPK signaling pathway	102.928	86.7065
		Apelin signaling pathway	0.963822	1.00913
		Calcium signaling pathway	0.695188	0.726856
		FoxO signaling pathway	27.3484	16.0047
		HIF-1 signaling pathway	102.871	81.7649
		MAPK signaling pathway - fly	20.7047	11.604
		MAPK signaling pathway - plant	63.102	43.1461
		MAPK signaling pathway - yeast	9.36474	5.07217
		PI3K-Akt signaling pathway	12.6295	10.2642
		Phosphatidylinositol signaling system	116.28	86.1349
		Phospholipase D signaling pathway	16.6239	11.6466
		Plant hormone signal transduction	3.49875	0.835022
		Ras signaling pathway	0.00496259	0
		Sphingolipid signaling pathway	0.00560756	0.000842212
		Two-component system	290.898	172.79
		cAMP signaling pathway	0.68045	0.711121
		mTOR signaling pathway	0.00561672	0
		Cell adhesion molecules (CAMs)	0.0313999	0.00132712
		ECM-receptor interaction	0.0518099	0.00218975
Genetic Information Processing	Folding, sorting and degradation	Proteasome	3.29609	3.00523
		Protein export	1050.94	830.884
		Protein processing in endoplasmic reticulum	35.5131	28.456
		RNA degradation	549.073	442.56
		Sulfur relay system	757.585	529.486
	Replication and repair	Base excision repair	637.434	502.863
		DNA replication	741.148	585.588
		Fanconi anemia pathway	0.023715	0
		Homologous recombination	890.16	709.007
		Mismatch repair	1257.21	1000.4
		Non-homologous end-joining	19.646	17.7073
		Nucleotide excision repair	559.082	460.461
	Transcription	Basal transcription factors	0.484753	0.230886
		RNA polymerase	221.001	178.246
		Spliceosome	0.0437032	0.0319506
	Translation	Aminoacyl-tRNA biosynthesis	1161.81	944.993
		RNA transport	44.1671	35.3412
		Ribosome	1109.27	896.785
		Ribosome biogenesis in eukaryotes	40.2048	30.9054
		mRNA surveillance pathway	0.0548942	0.0718196
Human Diseases	Cancer: overview	Central carbon metabolism in cancer	321.367	254.293
		Chemical carcinogenesis	92.3178	12.1648
		Choline metabolism in cancer	29.1045	20.5425
		MicroRNAs in cancer	30.0964	22.9379
		Pathways in cancer	12.4951	6.8181
		Proteoglycans in cancer	18.6203	15.0676
		Viral carcinogenesis	19.2269	14.6698
	Cancer: specific types	Bladder cancer	17.2035	2.15081
		Colorectal cancer	1.02973	0.765114
		Gastric cancer	0.310876	0.788414
		Hepatocellular carcinoma	24.0161	3.33576
		Prostate cancer	36.996	29.7971
		Renal cell carcinoma	14.9104	6.26509
		Small cell lung cancer	0.987987	0.734096
	Cardiovascular disease	Arrhythmogenic right ventricular cardiomyopathy (ARVC)	1.55005	1.6004
		Dilated cardiomyopathy (DCM)	1.33467	1.43742
		Fluid shear stress and atherosclerosis	130.935	101.99
		Hypertrophic cardiomyopathy (HCM)	1.49922	1.64151
		Viral myocarditis	1.92397	1.42956
	Drug resistance: antimicrobial	Cationic antimicrobial peptide (CAMP) resistance	573.159	295.105
		Vancomycin resistance	1042.83	851.991
		beta-Lactam resistance	321.529	244.225
		Antifolate resistance	516.44	420.293
		EGFR tyrosine kinase inhibitor resistance	0.00955681	0
		Platinum drug resistance	85.2924	37.9516
	Endocrine and metabolic disease	Cushing syndrome	6.90067	2.89954
		Insulin resistance	112.314	90.0723
		Non-alcoholic fatty liver disease (NAFLD)	1.91481	1.13444
		Type I diabetes mellitus	159.104	117.769
		Type II diabetes mellitus	93.0875	72.2096
	Immune disease	Primary immunodeficiency	92.0447	69.3313
		Systemic lupus erythematosus	0.17157	0
	Infectious disease: bacterial	Bacterial invasion of epithelial cells	44.3918	4.92597
		Epithelial cell signaling in Helicobacter pylori infection	74.9999	59.008
		Legionellosis	131.516	109.026
		Pathogenic Escherichia coli infection	85.285	10.3318
		Pertussis	163.071	26.8074
		Salmonella infection	61.7733	31.3672
		Shigellosis	27.2176	2.42909
		Staphylococcus aureus infection	17.9075	14.0859
		Tuberculosis	73.7661	59.0552
		Vibrio cholerae infection	0.069598	0.0021211
	Infectious disease: parasitic	African trypanosomiasis	18.5386	5.63627
		Amoebiasis	9.68072	7.85056
		Chagas disease (American trypanosomiasis)	8.3103	2.28004
		Toxoplasmosis	0.786666	0.577905
	Infectious disease: viral	Epstein-Barr virus infection	0.0234258	0
		Hepatitis B	0.651399	0.480735
		Hepatitis C	0.00753301	0
		Herpes simplex virus 1 infection	0.5109	0.369545
		Human T-cell leukemia virus 1 infection	0.0123136	0
		Human cytomegalovirus infection	0.380787	0.282933
		Human papillomavirus infection	13.9938	10.6805
		Influenza A	0.593614	0.438089
		Kaposi sarcoma-associated herpesvirus infection	0.454106	0.337411
		Measles	0.00571702	0
	Neurodegenerative disease	Alzheimer disease	24.9384	19.0336
		Amyotrophic lateral sclerosis (ALS)	39.7898	16.2791
		Huntington disease	17.6349	8.24691
		Parkinson disease	2.05446	1.15392
		Prion diseases	32.8755	12.8216
	Substance dependence	Alcoholism	0.36313	0.568402
		Amphetamine addiction	0.677844	1.06102
		Cocaine addiction	0.802709	1.25647
Metabolism	Amino acid metabolism	Alanine, aspartate and glutamate metabolism	1038.2	827.315
		Arginine and proline metabolism	287.337	192.527
		Arginine biosynthesis	643.748	516.539
		Cysteine and methionine metabolism	701.717	555.048
		Glycine, serine and threonine metabolism	709.928	549.173
		Histidine metabolism	747.612	614.667
		Lysine biosynthesis	989.353	800.831
		Lysine degradation	129.253	78.6842
		Phenylalanine metabolism	288.667	146.338
		Phenylalanine, tyrosine and tryptophan biosynthesis	770.498	624.892
		Tryptophan metabolism	100.77	49.852
		Tyrosine metabolism	184.05	113.784
		Valine, leucine and isoleucine biosynthesis	1835.04	1465.59
		Valine, leucine and isoleucine degradation	225.053	164.782
	Biosynthesis of other secondary metabolites	Acarbose and validamycin biosynthesis	241.914	197.881
		Betalain biosynthesis	98.0314	22.4102
		Biosynthesis of various secondary metabolites - part 1	195.042	156.207
		Carbapenem biosynthesis	299.865	245.496
		Flavone and flavonol biosynthesis	58.7577	27.5439
		Flavonoid biosynthesis	1.29322	0.465855
		Glucosinolate biosynthesis	160.874	137.765
		Isoquinoline alkaloid biosynthesis	64.1535	47.429
		Monobactam biosynthesis	650.137	519.334
		Neomycin, kanamycin and gentamicin biosynthesis	86.1135	74.3982
		Novobiocin biosynthesis	309.59	250.684
		Penicillin and cephalosporin biosynthesis	117.511	112.111
		Phenazine biosynthesis	257.922	213.364
		Phenylpropanoid biosynthesis	283.24	226.141
		Prodigiosin biosynthesis	605.964	498.943
		Staurosporine biosynthesis	0.148259	1.91767
		Stilbenoid, diarylheptanoid and gingerol biosynthesis	2.26314	0.815246
		Streptomycin biosynthesis	1302.46	1097.17
		Tropane, piperidine and pyridine alkaloid biosynthesis	283.509	207.692
	Carbohydrate metabolism	Amino sugar and nucleotide sugar metabolism	614.555	475.267
		Ascorbate and aldarate metabolism	302.121	126.54
		Butanoate metabolism	505.455	361.721
		C5-Branched dibasic acid metabolism	709.128	539.683
		Citrate cycle (TCA cycle)	711.173	531.43
		Fructose and mannose metabolism	580.137	422.11
		Galactose metabolism	837.364	658.318
		Glycolysis / Gluconeogenesis	831.53	645.569
		Glyoxylate and dicarboxylate metabolism	582.204	414.07
		Inositol phosphate metabolism	111.919	86.2471
		Pentose and glucuronate interconversions	464.548	315.929
		Pentose phosphate pathway	762.179	604.484
		Propanoate metabolism	470.043	334.064
		Pyruvate metabolism	802.347	601.922
		Starch and sucrose metabolism	842.961	637.844
	Chemical structure transformation maps	Biosynthesis of terpenoids and steroids	104.204	39.7736
	Energy metabolism	Carbon fixation in photosynthetic organisms	1107.83	882.151
		Carbon fixation pathways in prokaryotes	617.055	489.141
		Methane metabolism	322.241	258.546
		Nitrogen metabolism	502.832	355.229
		Oxidative phosphorylation	338.906	265.658
		Photosynthesis	425.462	365.518
		Photosynthesis - antenna proteins	0.0761797	0.0229403
		Sulfur metabolism	318.026	184.601
	Global and overview maps	2-Oxocarboxylic acid metabolism	765.649	616.723
		Biosynthesis of amino acids	1382.94	1119.7
		Biosynthesis of secondary metabolites	515.015	403.45
		Carbon metabolism	575.041	446.929
		Degradation of aromatic compounds	78.2716	30.4613
		Fatty acid metabolism	589.426	459.427
		Metabolic pathways	446.82	344.018
		Microbial metabolism in diverse environments	314.34	228.698
	Glycan biosynthesis and metabolism	Glycosaminoglycan degradation	571.144	469.979
		Glycosphingolipid biosynthesis - ganglio series	403.366	333.77
		Glycosphingolipid biosynthesis - globo and isoglobo series	650.926	528.816
		Glycosphingolipid biosynthesis - lacto and neolacto series	3.22814	3.25859
		Lipoarabinomannan (LAM) biosynthesis	3.99448	5.01907
		Lipopolysaccharide biosynthesis	614.897	372.372
		Mannose type O-glycan biosynthesis	0.247184	0.209726
		N-Glycan biosynthesis	35.076	32.4602
		Other glycan degradation	1281.21	1032.57
		Other types of O-glycan biosynthesis	0.199648	0.169394
		Peptidoglycan biosynthesis	1281	1033.59
		Various types of N-glycan biosynthesis	111.063	91.7562
	Lipid metabolism	Arachidonic acid metabolism	41.9181	22.503
		Biosynthesis of unsaturated fatty acids	331.505	250.681
		Ether lipid metabolism	25.38	10.3169
		Fatty acid biosynthesis	1132.82	906.055
		Fatty acid degradation	253.667	163.167
		Glycerolipid metabolism	331.056	255.144
		Glycerophospholipid metabolism	366.227	266.418
		Linoleic acid metabolism	27.1075	6.77957
		Primary bile acid biosynthesis	121.397	105.043
		Secondary bile acid biosynthesis	214.983	174.279
		Sphingolipid metabolism	399.429	315.874
		Steroid biosynthesis	2.57235	0.892318
		Steroid hormone biosynthesis	40.0446	30.9316
		Synthesis and degradation of ketone bodies	346.242	212.809
		alpha-Linolenic acid metabolism	88.4931	14.2605
	Metabolism of cofactors and vitamins	Biotin metabolism	1196.33	929.007
		Folate biosynthesis	405.206	300.543
		Lipoic acid metabolism	844.844	590.665
		Nicotinate and nicotinamide metabolism	376.841	284.842
		One carbon pool by folate	1051.8	842.443
		Pantothenate and CoA biosynthesis	1123.45	868.959
		Porphyrin and chlorophyll metabolism	465.657	379.1
		Retinol metabolism	37.3071	24.9177
		Riboflavin metabolism	308.286	220.601
		Thiamine metabolism	1087.37	880.884
		Ubiquinone and other terpenoid-quinone biosynthesis	282.424	114.478
		Vitamin B6 metabolism	591.325	441.902
	Metabolism of other amino acids	Cyanoamino acid metabolism	513.183	409.035
		D-Alanine metabolism	1498.25	1126.69
		D-Arginine and D-ornithine metabolism	65.2998	55.9001
		D-Glutamine and D-glutamate metabolism	1448.16	1124.38
		Glutathione metabolism	381.736	185.635
		Phosphonate and phosphinate metabolism	191.351	95.8784
		Selenocompound metabolism	852.04	652.347
		Taurine and hypotaurine metabolism	390.649	287.403
		beta-Alanine metabolism	281.788	157.045
	Metabolism of terpenoids and polyketides	Biosynthesis of ansamycins	250.632	210.404
		Biosynthesis of siderophore group nonribosomal peptides	173.828	36.1953
		Biosynthesis of type II polyketide products	0.0700113	0
		Biosynthesis of vancomycin group antibiotics	114.035	93.7105
		Carotenoid biosynthesis	4.30467	2.66052
		Geraniol degradation	224.687	30.0475
		Insect hormone biosynthesis	71.5554	76.0272
		Limonene and pinene degradation	208.206	119.547
		Monoterpenoid biosynthesis	0	0.209996
		Nonribosomal peptide structures	21.033	17.9311
		Polyketide sugar unit biosynthesis	223.215	184.532
		Sesquiterpenoid and triterpenoid biosynthesis	2.23212	0.744237
		Terpenoid backbone biosynthesis	566.185	454.639
		Tetracycline biosynthesis	9.26452	5.50816
		Zeatin biosynthesis	432.127	353.986
	Nucleotide metabolism	Purine metabolism	548.977	425.712
		Pyrimidine metabolism	704.236	552.251
	Xenobiotics biodegradation and metabolism	Aminobenzoate degradation	67.5984	35.3661
		Atrazine degradation	139.125	71.6185
		Benzoate degradation	129.488	59.2866
		Caprolactam degradation	84.972	10.9554
		Chloroalkane and chloroalkene degradation	157.651	127.911
		Chlorocyclohexane and chlorobenzene degradation	53.5682	28.1381
		Dioxin degradation	95.3183	26.877
		Drug metabolism - cytochrome P450	172.018	55.8926
		Drug metabolism - other enzymes	869.609	656.92
		Ethylbenzene degradation	92.8076	12.6155
		Fluorobenzoate degradation	131.592	17.4146
		Furfural degradation	7.39578	1.92508
		Metabolism of xenobiotics by cytochrome P450	125.892	41.1635
		Naphthalene degradation	163.294	104.477
		Nitrotoluene degradation	293.172	173.543
		Polycyclic aromatic hydrocarbon degradation	18.0655	1.55409
		Steroid degradation	0.213303	0.0339376
		Styrene degradation	70.7743	41.4729
		Toluene degradation	39.6284	5.53684
		Xylene degradation	100.786	26.6156
Organismal Systems	Aging	Longevity regulating pathway	36.9358	19.843
		Longevity regulating pathway - multiple species	96.1743	64.0483
		Longevity regulating pathway - worm	208.791	165.287
	Circulatory system	Adrenergic signaling in cardiomyocytes	1.08056	1.12979
		Cardiac muscle contraction	3.70657	2.07203
	Digestive system	Bile secretion	0.571403	1.43258
		Carbohydrate digestion and absorption	77.6906	35.0534
		Mineral absorption	12.0231	12.7601
		Pancreatic secretion	1.52941	1.59908
		Protein digestion and absorption	34.3193	27.1704
		Salivary secretion	0.115821	0.146978
	Endocrine system	Adipocytokine signaling pathway	86.1459	68.9625
		Estrogen signaling pathway	38.4564	30.9733
		Glucagon signaling pathway	222.825	177.955
		Insulin secretion	1.48376	1.55135
		Insulin signaling pathway	70.0704	52.9335
		Oxytocin signaling pathway	0.894357	0.9364
		PPAR signaling pathway	115.667	93.0613
		Parathyroid hormone synthesis, secretion and action	0.00753301	0
		Progesterone-mediated oocyte maturation	45.667	36.7808
		Prolactin signaling pathway	38.8568	33.3126
		Regulation of lipolysis in adipocytes	0.0198504	0
		Renin secretion	0	0.141779
		Renin-angiotensin system	15.0324	17.5098
		Thyroid hormone signaling pathway	1.30499	1.77886
		Thyroid hormone synthesis	36.7167	18.287
	Environmental adaptation	Circadian entrainment	1.27451	1.33257
		Plant-pathogen interaction	116.195	95.3716
		Thermogenesis	23.3717	18.4737
	Excretory system	Proximal tubule bicarbonate reclamation	152.404	84.0762
	Immune system	Antigen processing and presentation	71.2851	57.414
		IL-17 signaling pathway	36.1106	29.0903
		NOD-like receptor signaling pathway	79.2584	67.13
		RIG-I-like receptor signaling pathway	6.69416	3.05086
		Th17 cell differentiation	34.3846	27.6938
		Toll and Imd signaling pathway	2.1274	2.37034
	Nervous system	Dopaminergic synapse	0.367506	0.57525
		GABAergic synapse	139.017	108.386
		Glutamatergic synapse	94.8576	76.4059
		Retrograde endocannabinoid signaling	0.279527	0.708314
		Serotonergic synapse	0.358858	0.561715
